# Supplementary material for: Induction of Labor in Late-Term and Post-Term Pregnancies Using Double-Balloon Catheter for Cervical Ripening: Predictors of Prolonged Labor Across Four Combined Augmentation Protocols in a Retrospective Cohort Study
Source: J Clin Med. 2026 Mar 5;15(5):2011. doi: 10.3390/jcm15052011 (PMC12985892; doi:10.3390/jcm15052011)
Supplement: Supplementary file 1 [file jcm-15-02011-s001.zip]

Archive with 1 entries (1 files):
- jcm-4147074-supplementary.pdf
